# Supplementary material for: Hot-Band-Absorption-Induced Anti-Stokes Fluorescence of Aggregation-Induced Emission Dots and the Influence on the Nonlinear Optical Effect
Source: Biosensors (Basel). 2021 Nov 22;11(11):468. doi: 10.3390/bios11110468 (PMC8615853; doi:10.3390/bios11110468)
Supplement: Supplementary file 1 [file biosensors-11-00468-s001.zip]

Archive with 1 entries (1 files):
- biosensors-1423672-supplementary.pdf
